# Supplementary material for: Incorporation of an Isohexide Subunit into the Endochin-like Quinolone Scaffold
Source: Molecules. 2024 Jul 31;29(15):3615. doi: 10.3390/molecules29153615 (PMC11314205; doi:10.3390/molecules29153615)
Supplement: Supplementary file 1 [file molecules-29-03615-s001.zip]

Archive with 3 entries (3 files):
- molecules-3084522-supplementary.pdf
- MSAnalayis_SpencerMol[71].pptx
- Zoltan ELQ Report_Solubility_MDS-20230316[41].pdf
